# Supplementary material for: Truncated Equinin B Variants Reveal the Sequence Determinants of Antimicrobial Selectivity
Source: Mar Drugs. 2026 Jan 17;24(1):46. doi: 10.3390/md24010046 (PMC12842892; doi:10.3390/md24010046)
Supplement: Supplementary file 1 [file marinedrugs-24-00046-s001.zip]

Archive with 1 entries (1 files):
- marinedrugs-4040894-supplementary.pdf
